# Supplementary material for: Suicidal Ideation and Predictors of Psychological Distress during the COVID-19 Pandemic in Eswatini: A Population-Based Household Telephone Survey
Source: Int J Environ Res Public Health. 2021 Jun 22;18(13):6700. doi: 10.3390/ijerph18136700 (PMC8296988; doi:10.3390/ijerph18136700)
Supplement: Supplementary file 1 [file ijerph-18-06700-s001.zip]

Archive with 1 entries (1 files):
- ijerph-1243353-supplementary.pdf
